# Supplementary material for: Analysis of the Oxidative Burst and Its Relevant Signaling Pathways in Leptosphaeria maculans—Brassica napus Pathosystem
Source: Int J Mol Sci. 2021 May 1;22(9):4812. doi: 10.3390/ijms22094812 (PMC8125350; doi:10.3390/ijms22094812)
Supplement: Supplementary file 1 [file ijms-22-04812-s001.zip]

Archive with 1 entries (1 files):
- ijms-1186379-supplementary.xlsx
