# Supplementary material for: Analysis of the Oxidative Burst and Its Relevant Signaling Pathways in Leptosphaeria maculans—Brassica napus Pathosystem
Source: Int J Mol Sci. 2021 May 1;22(9):4812. doi: 10.3390/ijms22094812 (PMC8125350; doi:10.3390/ijms22094812)
Supplement: Supplementary file 1 [file ijms-22-04812-s001.zip › ijms-1186379-supplementary.xlsx]

## Sheet: Sheet1
Name	Sequence 5' to 3'
Actin-F	CCTCAGCACTTTCCAACAGA
Actin-R	CCAGAAGGCAGAAACACTTAGA
RbohF-F	AGCCGATGAAACAACAAAGAAA
RbohF-R	CAATGCCAAGACCAACCAATAA
RbohD-F	GCCTATGACGTGATGGGTTAT
RbohD-R	CGACAAACAGGCAGCAATATG
MPK3-F	TGGTTCCTCCACCACTTAGA
MPK3-R	CCCTGGTTGGATCTGATGATTT
MPK6-F	CATAATACCACCACCGCTAAGA
MPK6-R	GCCTTGGTTAGAGCGTATGA
PAD4-F	GCATTAGCCGTGGAATCTCT
PAD4-R	TTGGAGTTCCTGTTGAGTTGAG
EDS1-F	GGAGGTGCTACTGCAATCTTAG
EDS1-R	GGAGCTCCAAACGTCATACAA
